# Supplementary material for: Modulated Electro-Hyperthermia Accelerates Tumor Delivery and Improves Anticancer Activity of Doxorubicin Encapsulated in Lyso-Thermosensitive Liposomes in 4T1-Tumor-Bearing Mice
Source: Int J Mol Sci. 2024 Mar 7;25(6):3101. doi: 10.3390/ijms25063101 (PMC10970314; doi:10.3390/ijms25063101)
Supplement: Supplementary file 1 [file ijms-25-03101-s001.zip]

Archive with 1 entries (1 files):
- ijms-2850047-supplementary.pdf
